# Supplementary material for: The Gut Microbial Composition Is Species-Specific and Individual-Specific in Two Species of Estrildid Finches, the Bengalese Finch and the Zebra Finch
Source: Front Microbiol. 2021 Feb 19;12:619141. doi: 10.3389/fmicb.2021.619141 (PMC7933042; doi:10.3389/fmicb.2021.619141)
Supplement: Supplementary Table 1 — The total abundance, the mean abundance and the standard deviation of the identified microbial phyla. The numbers represent the percentages. [file Table_1.XLSX]

## Sheet: S1
Phyla	Total Abundance (%)	Mean Abundance (%)	Standart Deviation (%)
Firmicutes	79.145	78.7651	20.2706
Campilobacterota	14.071	13.0434	16.4416
Proteobacteria	4.35903	5.29409	12.3025
Actinobacteriota	2.40215	2.87382	7.58376
Spirochaetota	0.01127	0.00845	0.04964
Bacteroidota	0.00645	0.0079	0.05685
Cyanobacteria	0.00154	0.00138	0.00476
Patescibacteria	0.00075	0.00116	0.00966
Planctomycetota	0.00072	0.0007	0.00362
Acidobacteriota	0.00058	0.00061	0.00252
Fusobacteriota	0.0004	0.00053	0.00275				s1
Verrucomicrobiota	0.00039	0.00033	0.00231
Armatimonadota	0.00016	0.00015	0.00144
Chloroflexi	0.00011	9e-05	0.00064
Gemmatimonadota	0.00011	0.00016	0.00169
Bdellovibrionota	9e-05	0.00015	0.0015
Myxococcota	9e-05	0.00016	0.00153
SAR324_clade(Marine_group_B)	5e-05	4e-05	0.00027
Deinococcota	4e-05	3e-05	0.00026
GAL15	1e-05	1e-05	9e-05
