# Supplementary material for: The Gut Microbial Composition Is Species-Specific and Individual-Specific in Two Species of Estrildid Finches, the Bengalese Finch and the Zebra Finch
Source: Front Microbiol. 2021 Feb 19;12:619141. doi: 10.3389/fmicb.2021.619141 (PMC7933042; doi:10.3389/fmicb.2021.619141)
Supplement: Supplementary Table 2 — The total abundance, the mean abundance and the standard deviation of the identified microbial families. The numbers represent the percentages. [file Table_2.XLSX]

## Sheet: S2
Family	Total Abundance (%)	Mean Abundance (%)	Standard Deviation (%)
Lactobacillaceae	76.105	75.597	21.11
Campylobacteraceae	13.6259	12.6074	16.1408
Enterobacteriaceae	3.02676	3.71537	10.0939
Leuconostocaceae	1.88449	1.9041	3.12594
Bifidobacteriaceae	1.61524	1.94006	6.07649
Enterococcaceae	0.48852	0.50166	1.56203
Erwiniaceae	0.47982	0.58117	1.5295
Helicobacteraceae	0.44482	0.43608	1.06893
Pseudomonadaceae	0.40825	0.47463	1.82304
Atopobiaceae	0.35321	0.47162	2.54792
Veillonellaceae	0.29476	0.34942	1.58214
Micrococcaceae	0.23812	0.25021	0.31759
Streptococcaceae	0.20611	0.20345	0.43075
Pasteurellaceae	0.1996	0.26398	1.05495
Micrococcales_unclassified	0.13288	0.14166	0.3617
Moraxellaceae	0.11138	0.10778	0.47811
Catellicoccaceae	0.05711	0.09857	1.11944
Enterobacterales_unclassified	0.03661	0.04595	0.23792
Lactobacillales_unclassified	0.03373	0.03131	0.08192
Microbacteriaceae	0.02648	0.03076	0.07867
Staphylococcaceae	0.02532	0.02934	0.08655
Clostridiaceae	0.01816	0.01574	0.06159
Rhodobacteraceae	0.01609	0.01603	0.03776
Yersiniaceae	0.01467	0.01295	0.13009
Corynebacteriaceae	0.01197	0.01139	0.02583
Sphingomonadaceae	0.01178	0.01404	0.16386
Brachyspiraceae	0.01127	0.00845	0.04964
Bacillaceae	0.01114	0.01185	0.03837
Comamonadaceae	0.00997	0.0123	0.05519
Rhizobiaceae	0.00982	0.0106	0.03441
Paenibacillaceae	0.0077	0.00957	0.03005
Oxalobacteraceae	0.00764	0.0095	0.12314
Actinobacteria_unclassified	0.00648	0.00767	0.02315
Diplorickettsiaceae	0.00589	0.00497	0.03385
Carnobacteriaceae	0.00547	0.00469	0.01499
Xanthomonadaceae	0.00498	0.00545	0.03761
Beijerinckiaceae	0.00484	0.00491	0.01067
Pseudonocardiaceae	0.00467	0.00509	0.01631
Planococcaceae	0.00465	0.00741	0.05501
Propionibacteriaceae	0.00368	0.00445	0.02462
Weeksellaceae	0.00239	0.0029	0.03165
Legionellaceae	0.00216	0.00401	0.04727
Sanguibacteraceae	0.00189	0.0024	0.01148
Flavobacteriaceae	0.00175	0.00208	0.0167
Corynebacteriales_unclassified	0.00167	0.00178	0.00818
Caulobacteraceae	0.00154	0.00174	0.00548
Mycobacteriaceae	0.00154	0.00212	0.02366
Sphingobacteriaceae	0.00136	0.00162	0.01218
Acetobacteraceae	0.00115	0.00206	0.02741
Nocardiaceae	0.001	0.00111	0.00398
Neisseriaceae	0.00089	0.00105	0.00362
Nocardiopsaceae	0.00085	0.00084	0.00568
Peptostreptococcaceae	0.0007	0.00051	0.00409
Peptostreptococcales-Tissierellales_fa	0.00068	0.00051	0.00309
Cyanobiaceae	0.00067	0.00059	0.00327
Alcaligenaceae	0.00066	0.00106	0.00595
Cardiobacteriaceae	0.00064	0.00075	0.00445
Cyanobacteriales_unclassified	0.00057	0.0005	0.00137
Pirellulaceae	0.00044	0.00033	0.00226
Lachnospiraceae	0.00038	0.00024	0.00212
Saccharimonadaceae	0.00038	0.00037	0.00232
Blastocatellaceae	0.00037	0.00037	0.00143
Burkholderiaceae	0.00037	0.00044	0.00273
Hymenobacteraceae	0.00036	0.0006	0.00435
Shewanellaceae	0.00036	0.00031	0.002
Dermabacteraceae	0.00035	0.00043	0.00248
Actinomycetaceae	0.00031	0.00023	0.00169
Rubritaleaceae	0.00029	0.00022	0.00217
Xanthobacteraceae	0.00029	0.00033	0.00141
Pseudoalteromonadaceae	0.00027	0.00021	0.00124
Leptotrichiaceae	0.00027	0.00035	0.00201
Saccharimonadales_unclassified	0.00027	0.00067	0.00939
Brevibacteriaceae	0.00026	0.00022	0.00117
Gammaproteobacteria_unclassified	0.00023	0.00022	0.00105
Thiotrichaceae	0.00023	0.0002	0.00133
Dermacoccaceae	0.00022	0.00039	0.00307
Intrasporangiaceae	0.00022	0.00024	0.0018
Kineosporiaceae	0.0002	0.00025	0.00223
Exiguobacteraceae	0.0002	0.00025	0.00179
Saccharospirillaceae	0.00018	0.00018	0.00098
Spirosomaceae	0.00018	0.00021	0.00188
Devosiaceae	0.00017	0.00018	0.00082
Clade_I	0.00016	0.00012	0.00112
Mycoplasmataceae	0.00016	0.00037	0.00356
Aerococcaceae	0.00014	7e-05	0.00045
Clade_II	0.00014	0.00011	0.00089
Fusobacteriaceae	0.00014	0.00018	0.0019
Halomonadaceae	0.00014	0.00018	0.00144
Nocardioidaceae	0.00014	0.00014	0.00105
Porphyromonadaceae	0.00014	0.00013	0.001
Campylobacterales_unclassified	0.00013	0.00013	0.00077
Gemmataceae	0.00013	9e-05	0.00091
Prevotellaceae	0.00013	0.00019	0.00134
Cyanobacteriia_unclassified	0.00012	7e-05	0.00081
Armatimonadales_fa	0.00011	0.00011	0.00114
Bacillales_unclassified	0.00011	8e-05	0.00059
Gemmatimonadaceae	0.00011	0.00016	0.00169
Thermoactinomycetaceae	0.00011	9e-05	0.00075
Acidobacteriaceae_(Subgroup_1)	0.0001	0.00014	0.00196
Colwelliaceae	0.0001	9e-05	0.00056
Geminicoccaceae	0.0001	4e-05	0.00054
Sericytochromatia_fa	0.0001	0.00013	0.00151
Erysipelotrichaceae	0.0001	8e-05	0.00058
Arcobacteraceae	9e-05	7e-05	0.00096
Ilumatobacteraceae	9e-05	5e-05	0.00045
Nakamurellaceae	8e-05	0.00015	0.00178
Streptomycetaceae	8e-05	8e-05	0.00058
Thioglobaceae	8e-05	6e-05	0.00059
Azospirillaceae	8e-05	0.00014	0.00168
Pyrinomonadaceae	8e-05	7e-05	0.00074
Chitinophagaceae	7e-05	9e-05	0.00097
Nostocaceae	7e-05	9e-05	0.00111
Parachlamydiaceae	7e-05	5e-05	0.00054
WD2101_soil_group	7e-05	0.00018	0.00254
Alicyclobacillaceae	6e-05	9e-05	0.00087
Methylophilaceae	6e-05	6e-05	0.00061
Moritellaceae	6e-05	4e-05	0.00049
Oligoflexales_fa	6e-05	8e-05	0.00111
Unknown_Family	6e-05	4e-05	0.00054
Vibrionaceae	6e-05	6e-05	0.00087
Alteromonadaceae	5e-05	4e-05	0.00035
Gemellaceae	5e-05	5e-05	0.00041
Rhizobiales_Incertae_Sedis	5e-05	0.00015	0.00163
SAR86_clade_fa	5e-05	4e-05	0.00036
Actinomarinaceae	5e-05	5e-05	0.00047
Aeromonadaceae	5e-05	8e-05	0.00064
Fimbriimonadaceae	5e-05	4e-05	0.00042
Frankiaceae	5e-05	6e-05	0.00085
Gimesiaceae	5e-05	5e-05	0.00059
Methyloligellaceae	5e-05	6e-05	0.00063
Micromonosporaceae	5e-05	5e-05	0.00054
SAR116_clade	5e-05	3e-05	0.00032
SAR324_clade(Marine_group_B)_fa	5e-05	4e-05	0.00027
Deinococcaceae	4e-05	3e-05	0.00026
Myxococcaceae	4e-05	6e-05	0.00084
Psychromonadaceae	4e-05	5e-05	0.00072
Tepidisphaeraceae	4e-05	5e-05	0.00068
37-13	3e-05	5e-05	0.0007
67-14	3e-05	4e-05	0.00046
AEGEAN-169_marine_group	3e-05	2e-05	0.00025
AKIW781	3e-05	2e-05	0.0003
Brevibacillaceae	3e-05	4e-05	0.00064
Bryobacteraceae	3e-05	2e-05	0.00035
Cryomorphaceae	3e-05	3e-05	0.00027
Firmicutes_unclassified	3e-05	1e-05	0.00016
Microtrichaceae	3e-05	7e-05	0.00093
Nitrosomonadaceae	3e-05	2e-05	0.00023
Sandaracinaceae	3e-05	9e-05	0.00127
Sulfurovaceae	3e-05	3e-05	0.0004
Actinobacteriota_unclassified	3e-05	3e-05	0.00038
Alphaproteobacteria_unclassified	3e-05	2e-05	0.00036
Bdellovibrionaceae	3e-05	7e-05	0.00102
Candidatus_Levybacteria_fa	3e-05	2e-05	0.00024
Candidatus_Peribacteria_fa	3e-05	4e-05	0.00041
Dietziaceae	3e-05	3e-05	0.0003
Gaiellales_unclassified	3e-05	4e-05	0.00051
Nisaeaceae	3e-05	2e-05	0.00019
Reyranellaceae	3e-05	3e-05	0.00033
Rickettsiaceae	3e-05	4e-05	0.0005
Ruminococcaceae	3e-05	2e-05	0.00023
SC-I-84	3e-05	3e-05	0.00038
1-20_fa	2e-05	1e-05	0.00014
Anaerolineaceae	2e-05	3e-05	0.00038
Caldicoprobacteraceae	2e-05	1e-05	0.00017
Cellvibrionaceae	2e-05	3e-05	0.00037
Chromatiaceae	2e-05	1e-05	0.00014
Chthoniobacterales_unclassified	2e-05	3e-05	0.00042
Corynebacteriales_Incertae_Sedis	2e-05	1e-05	0.00012
CPR2_fa	2e-05	3e-05	0.00038
Desulfitobacteriaceae	2e-05	1e-05	0.00017
Erysipelatoclostridiaceae	2e-05	2e-05	0.00028
Iamiaceae	2e-05	1e-05	0.00021
JG30-KF-CM45	2e-05	3e-05	0.00038
Marinomonadaceae	2e-05	1e-05	0.00018
Rubrobacteriaceae	2e-05	3e-05	0.00042
Streptosporangiaceae	2e-05	1e-05	0.00017
Arenicellaceae	1e-05	2e-05	0.00029
Chthoniobacteraceae	1e-05	3e-05	0.00048
Dermatophilaceae	1e-05	2e-05	0.00026
EF100-94H03	1e-05	1e-05	0.00011
Frankiales_unclassified	1e-05	2e-05	0.00031
Gaiellaceae	1e-05	3e-05	0.00041
GAL15_fa	1e-05	1e-05	9e-05
Hyphomicrobiaceae	1e-05	2e-05	0.00025
IMCC26256_fa	1e-05	2e-05	0.00031
Ktedonobacteraceae	1e-05	1e-05	0.00014
LWQ8	1e-05	2e-05	0.00035
Magnetospiraceae	1e-05	1e-05	0.00016
Polyangiaceae	1e-05	1e-05	0.00019
RF39_fa	1e-05	1e-05	0.00012
Saccharimonadales_fa	1e-05	1e-05	0.0002
Selenomonadaceae	1e-05	1e-05	0.00019
Solirubrobacteraceae	1e-05	2e-05	0.00028
Xenococcaceae	1e-05	1e-05	0.00013
Acidothermaceae	0	0	0
Coxiellaceae	0	0	0
env.OPS_17	0	0	0
Geodermatophilaceae	0	0	0
